# Supplementary material for: Importance of Polymorphisms in the Gene of Paraoxonase-1 (SNP rs662) and Apolipoprotein A-I (SNP rs670 and rs5069) in Non-Smoking and Smoking Healthy Subjects and Patients with Acute Pancreatitis
Source: Genes (Basel). 2022 Oct 28;13(11):1968. doi: 10.3390/genes13111968 (PMC9690293; doi:10.3390/genes13111968)
Supplement: Supplementary file 1 [file genes-13-01968-s001.zip]

Archive with 1 entries (1 files):
- genes-1955888-supplementary.pdf
